# Supplementary material for: Retinal Venular Tortuosity Jointly with Retinal Amyloid Burden Correlates with Verbal Memory Loss: A Pilot Study
Source: Cells. 2021 Oct 28;10(11):2926. doi: 10.3390/cells10112926 (PMC8616417; doi:10.3390/cells10112926)
Supplement: Supplementary file 1 [file cells-10-02926-s001.zip]

Archive with 1 entries (1 files):
- cells-1299357-supplementary.pdf
